# Supplementary material for: LSAP: A Machine Learning Method for Leaf-Senescence-Associated Genes Prediction
Source: Life (Basel). 2022 Jul 21;12(7):1095. doi: 10.3390/life12071095 (PMC9316258; doi:10.3390/life12071095)
Supplement: Supplementary file 1 [file life-12-01095-s001.zip]

Archive with 1 entries (1 files):
- life-1788849-supplementary.pdf
